# Supplementary material for: Trajectories of Cancer Antigen 125 (CA125) Within 3 and 6 Months After the Initiation of Chemotherapy Treatment for Advanced Ovarian Cancer and Clinical Outcomes: A Secondary Analysis of Data from a Phase III Clinical Trial
Source: Curr Oncol. 2025 Jul 7;32(7):390. doi: 10.3390/curroncol32070390 (PMC12293772; doi:10.3390/curroncol32070390)
Supplement: Supplementary file 1 [file curroncol-32-00390-s001.zip]

Archive with 1 entries (1 files):
- curroncol-3676067-supplementary.pdf
